# Supplementary material for: Curcumin Disrupts a Positive Feedback Loop between ADMSCs and Cancer Cells in the Breast Tumor Microenvironment via the CXCL12/CXCR4 Axis
Source: Pharmaceutics. 2023 Nov 15;15(11):2627. doi: 10.3390/pharmaceutics15112627 (PMC10675183; doi:10.3390/pharmaceutics15112627)
Supplement: Supplementary file 1 [file pharmaceutics-15-02627-s001.zip]

Archive with 1 entries (1 files):
- pharmaceutics-2694284-supplementary.pdf
